# Supplementary material for: Distinct Gene Expression Profiles in Colonic Organoids from Normotensive and the Spontaneously Hypertensive Rats
Source: Cells. 2021 Jun 17;10(6):1523. doi: 10.3390/cells10061523 (PMC8234507; doi:10.3390/cells10061523)
Supplement: Supplementary file 1 [file cells-10-01523-s001.zip]

Archive with 1 entries (1 files):
- cells-1222882-supplementary.pdf
